# Supplementary material for: Comprehensive identification and expression analysis of FAR1/FHY3 genes under drought stress in maize (Zea mays L.)
Source: PeerJ. 2024 Jun 28;12:e17684. doi: 10.7717/peerj.17684 (PMC11216215; doi:10.7717/peerj.17684)
Supplement: Supplemental Information 1 — Fig. S1: The morphology of maize seedlings before and after drought treatment. (A) and (B) represents the maize seedlings at the early seedling stage with normal growth and drought treatment, respectively. The red arrow indicates the site of the root taking. ME represents mesocotyl, SR represents seminal root, LR represents lateral root, and PR represents primary root. (C), (D), and (E) represents the morphology of maize seedlings at the three-leaf stage treated for 6, 24 and 48 h, respectively. R represents roots. I, II and III represents control, 10% PEG-6000 and 25% PEG-6000 treated maize seedlings, respectively. (F) represents morphology of maize seedlings after 48 h of PEG-6000 treatment. (G), (H) and (I) represents primary root tip enlargement after 48 h of treatment with 0, 10%, and 25% PEG-6000, respectively. Fig. S2: Amino acid sequences alignment of ZmFARs using MegAlin. indicates the comparison of 23 proteins (except ZmFAR01), and (B) indicates the comparison of the all 24 ZmFARs. N-terminal WRKY-GCM1 zinc finger domain with the conserved CCHH amino acids, a central putative core transposase domain with the conserved DDG amino acids, and C-terminal SWIM zinc-finger domain of a CxCxnCXH motif are indicated, respectively. Black triangles represent conserved amino acids and red triangles represent amino acids not conserved at the site. Fig. S3: Synteny analysis of ZmFARs in maize genome. The collinearity relationship between different gene pairs was performed using MCScanX. Finally, the results were visualized using the the Dual Systeny Plot for MCScanX package in the TBtools. Fig. S4: The collinearity analysis of the ZmFAR family members between zea mays and four dicots, including Arabidopsis thaliana, Solanum tuberosum, Solanum lycopersicum, and Glycine max. Gray lines represent the collinear blocks between two plants in their genome. The MCScanX program was used to determine the covariance between different gene pairs and the results were visualized using [file peerj-12-17684-s001.zip › Supplemental materials/Supplemental tables.xls]

## Sheet: Table S1.
Table S1. Primers used for qRT-PCR.
Gene ID	Forward Primer (5'-3')	Reverse Primer (5'-3')
Actin 1	GGGATTGCCGATCGTATGAG	GAGCCACCGATCCAGACACT
ZmFAR01	CCCATAAGACAGACACAA	GCATCTTCAAGAGGAACA
ZmFAR02	CGATGCAGTTTCTTCTTG	TGTCCTCCTCATATTCATAC
ZmFAR03	ACGCCATAGAATAAGTGA	GGTGATCCATTCATTATCC
ZmFAR04	GCATGATAATTTGCATATAAATG	GCCTTCTTGATCTACTTC
ZmFAR05	GTCTCCAAACTCATCCTA	CCCTAAATCATTATACCTCAC
ZmFAR06	GGAGAATCAGAAGCAAGA	ATCCCAGTAAAACATACCA
ZmFAR07	GCAGGGATGTCTATTTCA	CAGTCAATGGAGACCTATG
ZmFAR08	ACCAGCTAATCTCCAACA	CTCCTTATCGCCACACAG
ZmFAR09	CCCACAAACTATTTTGATTG	AGTGCCTCTTTGAATTATG
ZmFAR10	GGCAAATCAGGTGTTATAG	CCTCAATTACTGTTATACTCTG
ZmFAR11	ACAGGTGTGAATCATCATA	AGGCAACAGATCTATCAG
ZmFAR12	TGGACTCTGTGTTATTCA	ACCCATAAACTCAAACTTC
ZmFAR13	TCCTGAACAGTTTCTGAAA	GATCCATCCTGAACCTTG
ZmFAR14	TACGCTTCTACGATATGC	GGATCAGATGCATGAGAA

## Sheet: Table S2.
Table S2. The CDS and protein sequences of 24 ZmFARs. These sequences were downloaded from Maize GDB (https://maizegdb.org/).
ID	protein sequence	CDS sequence
ZmFAR01.1	MEGTVIRIASESKRGNEQTDSLTEVPRAIGTLVTHNREVENLIVLEDDTELTPYEGMEFESEDAARDFYSTYARSAGFRIRISRYTRSRRDNSVISRRIVCSKEGFHETRACDGLHPEQKQQERAGTRVGCKAMILIKKFSPGKWVVTKFIKNHNHGPVPPRKLDSRLVDQDCDPMEKPHSIEVDPVEEPFEGMEFESEEAAKLFYVNYARLNGFRARISRYCRSRRDNSIISRQIVCSKEGFREVRTKKVLTDEGKTKRPRMITRVGCKAMIVVKKMNSGKWMVSKFEKEHNHSLSYSKMVPSTSNITSGEIVDLAAKGAHPSEVKNEGYSAGTQCNPADSLTILYNNLCQEAIKFAKEGSVTEEIYHVAVSALKEAAEKVAEVKRSRPTLSHCGFVR…	ATGGAAGGGACAGTAATCAGAATAGCTAGTGAGTCAAAACGAGGCAATGAGCAAACAGACTCTTTGACAGAGGTGCCTAGAGCTATTGGGACTTTAGTAACACATAATCGTGAAGTAGAAAACTTAATTGTACTTGAAGATGACACGGAATTAACACCTTATGAAGGAATGGAGTTTGAGTCTGAAGATGCTGCAAGGGATTTCTACAGCACATATGCAAGAAGTGCAGGTTTTCGGATTCGGATCAGCAGGTATACTCGCTCCCGACGTGATAATTCAGTTATTTCTCGTCGAATTGTGTGTTCAAAAGAGGGATTTCATGAAACCCGTGCTTGTGATGGCCTCCATCCTGAACAAAAACAACAAGAACGGGCAGGTACTAGAGTTGGTTGCAAGGCA…
ZmFAR02.1	MVDRAAARAQAVSSDPPPPALLEPDPRLSQPGAADGQEVASAGATAGPPSLPQASDAEEDALASPAGQPGERCRAMMEVVAKDGAWKVTKLVVEHCHELQVAPGHVAVTVPALGMEFDSVDDAKGFYYGYGEQVGFKARMGSNRRSVGDGEKILQRFLCWKGNYANRSRCKDSDAGKETDEVLEGLSAAAGKRKREPYKTRSRNPGRSTEVIEVEKGVGLGGAGNGLELDNGRRSRRGRSKKAEVEHGEDSVVGFEAEEVAKAVSDADEEEDEGDEDQEAAEQEVEVEVKEQRARGRPRKAVMEDNALQARVLRELGVRALQYNNEERKKILNKYRSKRQSRSVSSRPTKISSRQALAERRKRGNGGRFLSSEEQPLPSERRSKRLKKQNLKMQKAESK…	ATGGTCGATCGTGCCGCCGCGCGGGCACAGGCGGTGAGCTCCGACCCGCCGCCGCCTGCACTGCTGGAGCCCGACCCGCGGCTCAGCCAGCCCGGGGCCGCTGATGGGCAAGAGGTCGCTTCGGCGGGTGCGACCGCGGGTCCGCCTTCCCTGCCCCAGGCCAGCGACGCTGAGGAAGACGCTCTTGCCTCGCCAGCGGGGCAGCCGGGCGAGCGGTGCAGAGCGATGATGGAGGTGGTGGCCAAAGACGGGGCGTGGAAGGTGACCAAGCTGGTGGTGGAGCACTGCCACGAGCTGCAGGTCGCCCCCGGACATGTCGCGGTGACCGTGCCAGCGTTGGGGATGGAATTCGACTCCGTAGACGACGCCAAGGGGTTCTACTATGGCTACGGCGAGCAG…
ZmFAR02.2	MVDRAAARAQAVSSDPPPPALLEPDPRLSQPGAADGQEVASAGATAGPPSLPQASDAEEDALASPAGQPGERCRAMMEVVAKDGAWKVTKLVVEHCHELQVAPGHVAVTVPALGMEFDSVDDAKGFYYGYGEQVGFKARMGSNRRSVGDGEKILQRFLCWKGNYANRSRCKDSDAGKETDEVLEGLSAAAGKRKREPYKTRSRNPGRSTEVIEVEKGVGLGGAGNGLELDNGRRSRRGRSKKAEVEHGEDSVVGFEAEEVAKAVSDADEEEDEGDEDQEAAEQEVEVEVKEQRARGRPRKAVMEDNALQARVLRELGVRALQYNNEERKKILNKYRSKRQSRSVSSRPTKISSRQALAERRKRGNGGRFLSSEEQPLPSERRSKRLKKQNLKMQKAESK…	ATGGTCGATCGTGCCGCCGCGCGGGCACAGGCGGTGAGCTCCGACCCGCCGCCGCCTGCACTGCTGGAGCCCGACCCGCGGCTCAGCCAGCCCGGGGCCGCTGATGGGCAAGAGGTCGCTTCGGCGGGTGCGACCGCGGGTCCGCCTTCCCTGCCCCAGGCCAGCGACGCTGAGGAAGACGCTCTTGCCTCGCCAGCGGGGCAGCCGGGCGAGCGGTGCAGAGCGATGATGGAGGTGGTGGCCAAAGACGGGGCGTGGAAGGTGACCAAGCTGGTGGTGGAGCACTGCCACGAGCTGCAGGTCGCCCCCGGACATGTCGCGGTGACCGTGCCAGCGTTGGGGATGGAATTCGACTCCGTAGACGACGCCAAGGGGTTCTACTATGGCTACGGCGAGCAG…
ZmFAR03.1	MTVSYRPQEFVRVIPPLIGSWISRGPSMMEVGLNPGEELDFGDNQEDDDDAGDISPASKELAAMVAAAAAAETVELDDGGAGVEAAASAAAAASSSSAAARYGDDRTPRDGMVFKSYEEVLNFYKRYALRTGFGVCVKKSSFTKAGLCRRLVLVCNKWGNGKEDACYQARPTAKTNCQATVVARLLGDDLLHLTDVNLEHNHALNPSAARFLRCYKTLPSGLSKDLVVRAARGECSVAGDIDVPIFDEWGRLKTGQADVLAINAFFTQMQAKLPNSFYVMDFYVEGHLRSVLWADSRSRAAYQYFSDAVWIDTACLRNKYHVPLVSFLGVNHHGQLVLLGCGLLSDESTESFLWLFKSWLTCMKGQPPNAIVTDECVAIKAAVREVFPKTRHRISDWHV…	ATGACTGTATCCTATCGTCCCCAAGAGTTTGTTCGCGTGATTCCGCCTCTGATTGGGTCGTGGATCAGCAGGGGGCCAAGCATGATGGAGGTGGGTTTGAACCCGGGGGAGGAGCTGGACTTCGGGGACAACCAGGAGGACGACGACGACGCGGGGGACATCTCACCCGCCAGCAAGGAGCTGGCCGCCATGGTGGCGGCGGCGGCGGCGGCGGAGACAGTCGAGCTTGACGACGGCGGCGCCGGTGTCGAGGCGGCCGCCTCCGCTGCCGCCGCCGCGTCGTCGTCGTCAGCGGCGGCGCGGTACGGGGACGACCGCACGCCGCGGGACGGGATGGTGTTCAAGTCCTACGAGGAGGTGCTCAACTTCTACAAGCGCTATGCCCTGCGCACGGGCTTC…
ZmFAR03.2	MTVSYRPQEFVRVIPPLIGSWISRGPSMMEVGLNPGEELDFGDNQEDDDDAGDISPASKELAAMVAAAAAAETVELDDGGAGVEAAASAAAAASSSSAAARYGDDRTPRDGMVFKSYEEVLNFYKRYALRTGFGVCVKKSSFTKAGLCRRLVLVCNKWGNGKEDACYQARPTAKTNCQATVVARLLGDDLLHLTDVNLEHNHALNPSAARFLRCYKTLPSGLSKDLVVRAARGECSVAGDIDVPIFDEWGRLKTGQADVLAINAFFTQMQAKLPNSFYVMDFYVEGHLRSVLWADSRSRAAYQYFSDAVWIDTACLRNKYHVPLVSFLGVNHHGQLVLLGCGLLSDESTESFLWLFKSWLTCMKGQPPNAIVTDECVAIKAAVREVFPKTRHRISDWHV…	ATGACTGTATCCTATCGTCCCCAAGAGTTTGTTCGCGTGATTCCGCCTCTGATTGGGTCGTGGATCAGCAGGGGGCCAAGCATGATGGAGGTGGGTTTGAACCCGGGGGAGGAGCTGGACTTCGGGGACAACCAGGAGGACGACGACGACGCGGGGGACATCTCACCCGCCAGCAAGGAGCTGGCCGCCATGGTGGCGGCGGCGGCGGCGGCGGAGACAGTCGAGCTTGACGACGGCGGCGCCGGTGTCGAGGCGGCCGCCTCCGCTGCCGCCGCCGCGTCGTCGTCGTCAGCGGCGGCGCGGTACGGGGACGACCGCACGCCGCGGGACGGGATGGTGTTCAAGTCCTACGAGGAGGTGCTCAACTTCTACAAGCGCTATGCCCTGCGCACGGGCTTC…
ZmFAR04.1	MEGTTISIEIDGEAICLDSVGDNEQEAAENGEMHQTIYTDENGEQVAFDNQEQGREEDLAGNGEEDRDHNSIIPSREELTEELRNKVAYSEEEAYRLYCDYGHRMGFSVRKGKQYYFTGTKTIRTKDYYCSKEGLKDDEQLTEANFNKPETRTNCKAMVRFRVDSEGQWRVIQIIPEHNHELVRPEEIHLLRSVRTLSVPKSGVLNAMVNAEIQAMHDNLHINEDGTECHSQLSIRSYTLLEPKECEALVGYFKRRTNEQCMFYWDVEVDQEGRMTNFFWRDGKSRVDYDSFRDVVIFDTSYLTNKYNMICAPFIGLNNHRQNVMFGCAFLLDESLTSYEWLFKSFLESVGGRPPETIFTDQNEFISKAIEVVLPGTRHCLCQQLIEKKLMSHLGSIND…	ATGGAAGGTACTACCATTTCTATTGAGATTGATGGGGAGGCCATCTGTCTTGACAGTGTCGGAGATAATGAACAAGAAGCTGCGGAGAATGGAGAAATGCACCAAACAATTTACACTGATGAAAATGGGGAACAAGTAGCCTTTGACAACCAAGAACAGGGGAGGGAGGAAGATCTGGCAGGAAATGGAGAAGAGGATAGGGACCATAATTCTATCATTCCAAGCCGTGAGGAGTTGACTGAAGAATTAAGAAATAAAGTCGCATATAGTGAGGAAGAAGCTTACAGGTTGTACTGTGACTATGGGCACCGCATGGGCTTTAGTGTTCGAAAAGGAAAGCAGTACTACTTTACTGGAACCAAAACCATCCGTACTAAAGATTATTACTGCTCAAAAGAA…
ZmFAR04.2	MTLSLFTTLPSTPPSVLCHHHQLRSSSFAFSVMEGTTISIEIDGEAICLDSVGDNEQEAAENGEMHQTIYTDENGEQVAFDNQEQGREEDLAGNGEEDRDHNSIIPSREELTEELRNKVAYSEEEAYRLYCDYGHRMGFSVRKGKQYYFTGTKTIRTKDYYCSKEGLKDDEQLTEANFNKPETRTNCKAMVRFRVDSEGQWRVIQIIPEHNHELVRPEEIHLLRSVRTLSVPKSGVLNAMVNAEIQAMHDNLHINEDGTECHSQLSIRSYTLLEPKECEALVGYFKRRTNEQCMFYWDVEVDQEGRMTNFFWRDGKSRVDYDSFRDVVIFDTSYLTNKYNMICAPFIGLNNHRQNVMFGCAFLLDESLTSYEWLFKSFLESVGGRPPETIFTDQNEFIS…	ATGACGCTGTCTCTGTTCACAACTCTTCCGAGCACGCCGCCGTCAGTCCTTTGTCATCATCATCAGCTCAGATCTAGCAGCTTCGCCTTCTCAGTGATGGAAGGTACTACCATTTCTATTGAGATTGATGGGGAGGCCATCTGTCTTGACAGTGTCGGAGATAATGAACAAGAAGCTGCGGAGAATGGAGAAATGCACCAAACAATTTACACTGATGAAAATGGGGAACAAGTAGCCTTTGACAACCAAGAACAGGGGAGGGAGGAAGATCTGGCAGGAAATGGAGAAGAGGATAGGGACCATAATTCTATCATTCCAAGCCGTGAGGAGTTGACTGAAGAATTAAGAAATAAAGTCGCATATAGTGAGGAAGAAGCTTACAGGTTGTACTGTGACTAT…
ZmFAR05.1	MMEPQVVDLEDDSINFWASLGVSPHVDQMPLHSVHIVDHQAQSALAAAAAAIQPQSVCRDLFPVESDACLEPRLGMEFESGEAAKTFYIAYAGRVGFSVRIARSRKSKCSESIIMLRFVCSREGFSKEKRVVTAGKKTRKRPASIREGCNAMLEVLRRGDSKWIVTKLVKEHNHEVGLPSRVQYIAIESDTVVDPYIGMEFESLESAKTFYYSYASRVGFEARVRQSRKSQDESLKMLKLVCSRHRYHSGRESNGEDTKRVRAMDPSRDGCDALFEIIRKGKDTWTVSKLILEHTHELKPAPASRVHCVRSQGEVLVIANNFSDTRNLLLNGQDSQHPREVRYNDLGPEDAQSLFEYLKKRQEEDPSFFYAVQYEKNGHSTNIFWADAKARMAYYHFGD…	ATGATGGAGCCCCAAGTGGTGGACCTCGAGGATGACAGCATCAACTTCTGGGCCTCCCTCGGCGTCAGCCCCCACGTGGACCAGATGCCGCTGCACAGCGTCCATATTGTCGACCACCAAGCTCAGTCAGCGCTGGCAGCTGCGGCTGCGGCGATACAGCCGCAGTCCGTCTGCAGGGACCTCTTCCCGGTGGAGTCCGACGCCTGCCTGGAGCCTCGGCTGGGGATGGAGTTTGAGTCCGGTGAGGCTGCCAAGACCTTCTACATTGCCTATGCTGGCCGTGTTGGTTTCTCTGTTCGCATTGCCCGGTCACGCAAGTCTAAGTGCAGTGAGTCCATAATCATGCTAAGATTTGTGTGCTCAAGGGAAGGGTTCAGTAAGGAGAAACGTGTGGTCACA…
ZmFAR06.1	MSHVEPAAAGVDQVGEGTVVPHDNGVSGTGGDVATTEAQVAVAVSTSGDERRGDYGDDAENEEEEEAATVQGSKEGTDELLRKVVCSEEAAYKLYCDYGHRMGFSIRKGKQSYFTGTKRIRTKDYFCSKEGLKEGEKLTDANFNDPHTRTNCRAMVRFRVNDQGEWKVIRLVSDHNHNLARPEERHLLRSARSLIAGRSSSVENQKQDLLLGYGAATKTLTIGTGDVQSLVSHLKSRANEDGMFYWDVQLDRGGRMTNFFWRDGRSRTDYDCFCDVVVFDSTYRLSKHNLICAPFVGVNHHWQTTMYGCALLADESTSAFVWLFKSFLESMGNRHPQSIFTNLDQVVTKAVEEVFPNARHRIAHWHIQKNAHSRLGALNVSKTFNKMFTKCIQGCDSEA…	ATGTCGCACGTCGAGCCCGCCGCCGCCGGAGTGGACCAAGTCGGCGAGGGGACGGTCGTGCCGCACGACAACGGTGTCAGCGGCACCGGGGGTGACGTGGCCACCACGGAAGCGCAAGTGGCTGTTGCCGTTTCCACCTCCGGCGACGAGAGGCGGGGGGATTACGGCGATGATGCAGAGAACGAGGAGGAGGAGGAGGCCGCAACGGTGCAGGGCAGCAAGGAGGGCACTGACGAGCTGCTCCGGAAGGTGGTGTGCAGCGAAGAGGCCGCCTACAAGCTCTACTGCGATTACGGCCACCGCATGGGGTTCAGCATCCGGAAAGGGAAGCAGTCCTACTTCACCGGCACCAAGCGGATACGCACCAAGGACTACTTCTGCTCCAAGGAGGGGCTCAAG…
ZmFAR07.1	MSHGVPAPMLEELAREATLADVSILVDGNDAELHVHGNGAEVHDNGTELHGNGAVLKRVEMPQDLGAISAKEVPLHEGKEVILVDDNDSGQEDDAEGKVDENTPRVGLRFKTYDDALKYYKQYAEDSGFSAIILKSSYLKSGVCRRLVIGCSRAGRGRANACYLSRESTKINCPARISLKLRQDRWLHIDDAKLEHNHPYNQSTTSLINCYKKLTDAKNGVSASRLKGRRNIPAEKEQGNFTEIGRLKFGEGDDEYIQKFFGNMQNKNPYFFYLVDLDNQGRLRNLFWSDARSRAANDYFGHDVVYFDTSYLTEKYDLPLVFFTGMNNHGQPVLFGTALLSDLSVDSYAWLLRAFLSCMKGLCPKAIITEHYNAIMDAVQEVLPEVRHRLCLYRIMKDV…	ATGTCCCATGGTGTGCCCGCCCCCATGTTAGAAGAGTTGGCGAGGGAGGCAACACTCGCCGATGTGTCTATTCTTGTAGATGGGAATGACGCAGAGCTACATGTACATGGCAATGGCGCAGAGGTACATGATAATGGCACAGAGTTACATGGCAATGGTGCAGTGCTGAAAAGAGTTGAAATGCCCCAGGATTTGGGAGCGATTTCAGCCAAGGAGGTGCCGCTGCATGAGGGCAAGGAGGTGATACTTGTGGATGATAATGACAGCGGGCAGGAAGATGATGCAGAGGGTAAGGTGGATGAGAACACACCTCGTGTTGGGCTGAGATTCAAAACTTATGATGACGCTCTCAAGTACTATAAACAATATGCTGAGGATTCTGGGTTTTCAGCAATCATT…
ZmFAR07.2	MSHGVPAPMLEELAREATLADVSILVDGNDAELHVHGNGAEVHDNGTELHGNGAVLKRVEMPQVREVYDLGAISAKEVPLHEGKEVILVDDNDSGQEDDAEGKVDENTPRVGLRFKTYDDALKYYKQYAEDSGFSAIILKSSYLKSGVCRRLVIGCSRAGRGRANACYLSRESTKINCPARISLKLRQDRWLHIDDAKLEHNHPYNQSTTSLINCYKKLTDAKNGVSASRLKGRRNIPAEKEQGNFTEIGRLKFGEGDDEYIQKFFGNMQNKNPYFFYLVDLDNQGRLRNLFWSDARSRAANDYFGHDVVYFDTSYLTEKYDLPLVFFTGMNNHGQPVLFGTALLSDLSVDSYAWLLRAFLSCMKGLCPKAIITEHYNAIMDAVQEVLPEVRHRLCLYR…	ATGTCCCATGGTGTGCCCGCCCCCATGTTAGAAGAGTTGGCGAGGGAGGCAACACTCGCCGATGTGTCTATTCTTGTAGATGGGAATGACGCAGAGCTACATGTACATGGCAATGGCGCAGAGGTACATGATAATGGCACAGAGTTACATGGCAATGGTGCAGTGCTGAAAAGAGTTGAAATGCCCCAGGTTAGAGAGGTGTATGATTTGGGAGCGATTTCAGCCAAGGAGGTGCCGCTGCATGAGGGCAAGGAGGTGATACTTGTGGATGATAATGACAGCGGGCAGGAAGATGATGCAGAGGGTAAGGTGGATGAGAACACACCTCGTGTTGGGCTGAGATTCAAAACTTATGATGACGCTCTCAAGTACTATAAACAATATGCTGAGGATTCTGGG…
ZmFAR08.1	MEVEEPLPTSKNPRRARRRDLNALDPTLEESDGEDIGVPEVGMVFNNHTEVNRFYRRYARRVGFGVSVRRSSFSREGTCLYLELMCCKGGRPRYEPKFRKRASSTTNCPAKVRVKLWGDKLLHIELAILDHNHPVSPAMARFLNSYKQLSGPAKRRLRMGGPGTMPVEESSKMPMDKLGELEQLLFGESKHNSFVERGRLKLQPGDSEALRLFFTRMQAKNANFFNVIDLDDEGCTRNVFWADARSRAMCEYYSDVITLDTSYVASKYDMPLATFIGVNHHGQSVLMGCALLSDETAETYSWLLKSWIACMYGNLPKAIVTDYCRGIQSAVAEIIPGVRHRMCLFQIMRKAAERLGGLSEYRAINKAMHKAVYDSLTIDEFEEEWNTLITYSGLQSNDW…	ATGGAGGTGGAGGAACCGCTCCCAACGTCCAAGAACCCCCGCCGTGCTCGGCGCCGGGACCTCAACGCACTGGATCCCACATTGGAGGAGTCCGACGGGGAGGATATTGGTGTTCCGGAAGTTGGTATGGTGTTCAATAATCACACAGAAGTCAACCGATTCTACCGCCGGTATGCCCGCCGTGTTGGCTTTGGTGTCTCAGTAAGGAGGTCTTCGTTCTCACGAGAAGGGACCTGCTTATATCTGGAGCTTATGTGCTGCAAAGGAGGGAGGCCACGTTATGAGCCGAAGTTTCGGAAAAGGGCTTCATCGACCACTAACTGCCCAGCCAAAGTACGAGTGAAGTTGTGGGGAGATAAATTGTTGCATATAGAGTTGGCGATCCTTGATCATAATCAC…
ZmFAR09.1	MSTAGDPSRLSGESSPSSSTSSGSSSHSSGAADAAATNLALTAPTSALADDTDADAPTSPRVGTYFETEDDAYEFYKAYAARLGFVVRKSNKSKNSRHTVTRRLFVCSKQGFRQEPKKPQDETAGSGVASSPSLSLVPAPRCPDSRTGCLASLTIKLIPSANAFRVTDFVADHNHPLASSSPAVSLALLSPSSSHHSIVAVASLPDPRDGPRADMHFETEEDAYVFYNRYAEHVGFSVRRSYKKRKRGMIVSRIFVCSREGVSDRTKQEGGAIVIANGGAGSAGTPRPGPPPTRTGCQARMVIKITPCRTYRVAKFFPEHNHPLANPDSVHKLRSHKMRARAHELGAGEMHRRKQGKGVQLGDVGAALQYLEELQVENPSVYYAVGVGPDGKSAVNFFW…	ATGTCCACCGCCGGGGACCCTTCCCGCCTCTCCGGCGAGTCCTCGCCGTCGTCCTCCACGTCCTCCGGCTCCTCCTCCCACTCCTCTGGCGCCGCCGATGCCGCCGCCACCAACCTCGCCCTGACAGCACCAACCTCCGCCCTCGCCGATGACACAGACGCCGATGCCCCCACCTCCCCGCGCGTGGGGACGTACTTTGAGACCGAGGACGACGCGTACGAGTTCTACAAGGCCTACGCGGCCCGTCTCGGCTTCGTCGTCCGCAAGTCCAACAAGTCCAAGAACTCACGGCACACCGTCACCCGCCGCCTCTTCGTCTGCTCCAAGCAGGGCTTCCGCCAGGAGCCCAAGAAGCCCCAGGACGAAACCGCAGGCTCCGGAGTCGCGTCCTCGCCCTCG…
ZmFAR09.2	MSTAGDPSRLSGESSPSSSTSSGSSSHSSGAADAAATNLALTAPTSALADDTDADAPTSPRVGTYFETEDDAYEFYKAYAARLGFVVRKSNKSKNSRHTVTRRLFVCSKQGFRQEPKKPQDETAGSGVASSPSLSLVPAPRCPDSRTGCLASLTIKLIPSANAFRVTDFVADHNHPLASSSPAVSLALLSPSSSHHSIVAVASLPDPRDGPRADMHFETEEDAYVFYNRYAEHVGFSVRRSYKKRKRGMIVSRIFVCSREGVSDRTKQEGGAIVIANGGAGSAGTPRPGPPPTRTGCQARMVIKITPCRTYRVAKFFPEHNHPLANPDSVHKLRSHKMRARAHELGAGEMHRRKQGKGVQLGDVGAALQYLEELQVENPSVYYAVGVGPDGKSAVNFFW…	ATGTCCACCGCCGGGGACCCTTCCCGCCTCTCCGGCGAGTCCTCGCCGTCGTCCTCCACGTCCTCCGGCTCCTCCTCCCACTCCTCTGGCGCCGCCGATGCCGCCGCCACCAACCTCGCCCTGACAGCACCAACCTCCGCCCTCGCCGATGACACAGACGCCGATGCCCCCACCTCCCCGCGCGTGGGGACGTACTTTGAGACCGAGGACGACGCGTACGAGTTCTACAAGGCCTACGCGGCCCGTCTCGGCTTCGTCGTCCGCAAGTCCAACAAGTCCAAGAACTCACGGCACACCGTCACCCGCCGCCTCTTCGTCTGCTCCAAGCAGGGCTTCCGCCAGGAGCCCAAGAAGCCCCAGGACGAAACCGCAGGCTCCGGAGTCGCGTCCTCGCCCTCG…
ZmFAR10.1	MDCSQDPQEESHQRRENGEEAEKTADYGNALSRKEVTEELLGCVVHSEEEAYRLYCDYGHRIGFSVRKGKQSYFIGTKNIRTKDYYCSKEGLKYDEPVTEANFNRPDTRTNCKAMIRFRVDEKGRWTVIRFVPVHNHQLAKPGERHMLRSAKSLAVGKSGVIDPLASTEAHPINGFSDMTGDIVENSGYTIRECYNQVGMQSITVIEAGDSQSLVSYFKHKTNEEGMFYWDVQVDQEGRMTNFFYRDGKSRNDYGCFGDAIIFDTTYRTNKYNLICAPFVGVDHHWQNVVFGCAFLLDESVTSYAWVFKSFLESMGGRSPKSIFTDQDEAIMQAVKQVFPNTQHCFSYWHILKNAQSHLGSLNTSQAFQSMFTKCMQGSDSEEDFKESWTAMIQEYKLQ…	ATGGACTGCAGTCAAGATCCCCAAGAAGAAAGCCATCAAAGAAGGGAGAATGGTGAAGAAGCAGAAAAGACGGCTGACTATGGAAATGCTTTGAGTCGTAAGGAGGTAACAGAAGAGCTTCTTGGTTGTGTGGTTCATAGTGAGGAAGAGGCGTACAGGTTGTACTGTGATTATGGGCATCGAATCGGTTTTAGCGTGCGGAAGGGCAAACAGTCTTACTTTATTGGTACCAAGAATATTCGAACAAAGGATTACTACTGCTCAAAGGAAGGGCTTAAATACGATGAGCCTGTTACAGAAGCAAATTTTAATCGACCAGACACAAGAACTAATTGCAAAGCAATGATCCGCTTTAGAGTTGACGAGAAGGGGCGGTGGACAGTTATACGCTTTGTTCCT…
ZmFAR10.2	MDCSQDPQEESHQRRENGEEAEKTADYGNALSRKEVTEELLGCVVHSEEEAYRLYCDYGHRIGFSVRKGKQSYFIGTKNIRTKDYYCSKEGLKYDEPVTEANFNRPDTRTNCKAMIRFRVDEKGRWTVIRFVPVHNHQLAKPGERHMLRSAKSLAVGKSGVIDPLASTEAHPINGFSDMTGDIVENSGYTIRECYNQVGMQSITVIEAGDSQSLVSYFKHKTNEEGMFYWDVQVDQEGRMTNFFYRDGKSRNDYGCFGDAIIFDTTYRTNKYNLICAPFVGVDHHWQNVVFGCAFLLDESVTSYAWVFKSFLESMGGRSPKSIFTDQDEAIMQAVKQVFPNTQHCFSYWHILKNAQSHLGSLNTSQAFQSMFTKCMQGSDSEEDFKESWTAMIQEYKLQ…	ATGGACTGCAGTCAAGATCCCCAAGAAGAAAGCCATCAAAGAAGGGAGAATGGTGAAGAAGCAGAAAAGACGGCTGACTATGGAAATGCTTTGAGTCGTAAGGAGGTAACAGAAGAGCTTCTTGGTTGTGTGGTTCATAGTGAGGAAGAGGCGTACAGGTTGTACTGTGATTATGGGCATCGAATCGGTTTTAGCGTGCGGAAGGGCAAACAGTCTTACTTTATTGGTACCAAGAATATTCGAACAAAGGATTACTACTGCTCAAAGGAAGGGCTTAAATACGATGAGCCTGTTACAGAAGCAAATTTTAATCGACCAGACACAAGAACTAATTGCAAAGCAATGATCCGCTTTAGAGTTGACGAGAAGGGGCGGTGGACAGTTATACGCTTTGTTCCT…
ZmFAR10.3	MDCSQDPQEESHQRRENGEEAEKTADYGNALSRKEVTEELLGCVVHSEEEAYRLYCDYGHRIGFSVRKGKQSYFIGTKNIRTKDYYCSKEGLKYDEPVTEANFNRPDTRTNCKAMIRFRVDEKGRWTVIRFVPVHNHQLAKPGERHMLRSAKSLAVGKSGVIDPLASTEAHPINGFSDMTGDIVENSGYTIRECYNQVGMQSITVIEAGDSQSLVSYFKHKTNEEGMFYWDVQVDQEGRMTNFFYRDGKSRNDYGCFGDAIIFDTTYRTNKYNLICAPFVGVDHHWQNVVFGCAFLLDESVTSYAWVFKSFLESMGGRSPKSIFTDQDEAIMQAVKQVFPNTQHCFSYWHILKNAQSHLGSLNTSQAFQSMFTKCMQGSDSEEDFKESWTAMIQEYKLQ…	ATGGACTGCAGTCAAGATCCCCAAGAAGAAAGCCATCAAAGAAGGGAGAATGGTGAAGAAGCAGAAAAGACGGCTGACTATGGAAATGCTTTGAGTCGTAAGGAGGTAACAGAAGAGCTTCTTGGTTGTGTGGTTCATAGTGAGGAAGAGGCGTACAGGTTGTACTGTGATTATGGGCATCGAATCGGTTTTAGCGTGCGGAAGGGCAAACAGTCTTACTTTATTGGTACCAAGAATATTCGAACAAAGGATTACTACTGCTCAAAGGAAGGGCTTAAATACGATGAGCCTGTTACAGAAGCAAATTTTAATCGACCAGACACAAGAACTAATTGCAAAGCAATGATCCGCTTTAGAGTTGACGAGAAGGGGCGGTGGACAGTTATACGCTTTGTTCCT…
ZmFAR11.1	MAGWLALDVAAEAEANENEATTEDANAQRIGLELSIVPRGLGFRVEGVQITTKKLGVQDTLMPSAPGEKDPQVIPRPATGPPLVQTLTPVNATGSPAIDPRLAQPSWPGHVVLLRPCAAWPPHLPVPLLLPHQNVDVAAADVNPAIDSCDEKMLPKVNMLFDGESDAYEFYNAYAEKVGFFVRRSTLWTTSKNIITRRTFVCSREGFREKKKGAKEAKCPRPETRIGCPASLTIRLTANGKYRLTEFVPNHNHQLATASTVHMLKTKKIRRKARAARENLADDTVSTPEFENEDEAYEFYSMYAGKIGFSVRRASMTVNNENVITRRMFVCSKEGFREKKRGAKRVKKPRPETRTGCPACMVIRLGTNEKYQVTEFVTCHNHQLGAAAASDLVMASGST…	ATGGCGGGGTGGCTGGCGCTAGACGTCGCCGCGGAGGCAGAGGCGAACGAGAATGAGGCCACGACGGAGGATGCGAATGCGCAGAGGATCGGTCTCGAACTCTCAATTGTCCCTAGAGGGCTTGGGTTCCGTGTTGAGGGCGTTCAAATTACTACCAAAAAATTGGGAGTTCAAGACACCCTGATGCCATCAGCACCTGGGGAGAAGGATCCACAAGTTATACCGAGGCCTGCGACGGGGCCTCCTCTGGTGCAGACTCTCACGCCTGTCAATGCAACAGGAAGTCCTGCCATAGACCCGAGGCTGGCGCAGCCGTCTTGGCCTGGCCATGTAGTACTCCTGCGCCCTTGTGCAGCTTGGCCTCCTCATTTGCCAGTCCCGTTGCTGCTTCCGCACCAA…
ZmFAR11.2	MPSAPGEKDPQVIPRPATGPPLVQTLTPVNATGSPAIDPRLAQPSWPGHVVLLRPCAAWPPHLPVPLLLPHQNVDALEDVAAADVNPAIDSCDEKMLPKVNMLFDGESDAYEFYNAYAEKVGFFVRRSTLWTTSKNIITRRTFVCSREGFREKKKGAKEAKCPRPETRIGCPASLTIRLTANGKYRLTEFVPNHNHQLATASTVHMLKTKKIRRKARAARENLADDTVSTPEFENEDEAYEFYSMYAGKIGFSVRRASMTVNNENVITRRMFVCSKEGFREKKRGAKRVKKPRPETRTGCPACMVIRLGTNEKYQVTEFVTCHNHQLGAAAASDLVMASGSTENDQDDGFDQADRSPDDSVHKQNLIYGSTTLSSLEGRSCKRYKYTKTPRSGDVGATL…	ATGCCATCAGCACCTGGGGAGAAGGATCCACAAGTTATACCGAGGCCTGCGACGGGGCCTCCTCTGGTGCAGACTCTCACGCCTGTCAATGCAACAGGAAGTCCTGCCATAGACCCGAGGCTGGCGCAGCCGTCTTGGCCTGGCCATGTAGTACTCCTGCGCCCTTGTGCAGCTTGGCCTCCTCATTTGCCAGTCCCGTTGCTGCTTCCGCACCAAAATGTGGATGCTCTGGAGGATGTGGCTGCAGCAGATGTTAACCCTGCGATCGATAGCTGTGACGAGAAGATGTTGCCCAAGGTGAATATGTTGTTCGATGGTGAAAGCGATGCGTATGAGTTCTACAATGCATATGCGGAAAAGGTGGGCTTCTTTGTCCGAAGGTCAACGCTCTGGACGACG…
ZmFAR12.1	MMHMLVAPDRGGGELQPYVAPPAEQELELLRDNADDGLEGHVRCLRCGISGNATPHMRRGPDGPRTLCNACGIAYRKGKMRRMIEAEPPIDEAALAKLVPEVGMEFVSEEKAYEFYNKYAGHVGFSVRKSTSHKSSENITKVRTFVCSREGYNRDKKSLEAKKPRLDTRIGCPARLIIKVTPECKYRVTDFKADHNHQLAPPSTMHMLRSQRILTELQPGEAELSDDSVVTPTTKATGDLVVRQVSFLRSLSLLPADYKNYLRSKRMKAMQPGDGGAILKYLQTMQMDNPSFFYTMQIDEDDKLTNFFWADQKSRDDFNYFGDVLCLDTTYKINGYGRPLALFLGVNHHKQTIIFGAAMLYDESFDSYKWLFDSFKIAMHGKQPAVALIDQSIPLSSAM…	ATGATGCACATGCTGGTAGCCCCGGATAGGGGCGGAGGGGAGCTGCAGCCGTACGTAGCGCCGCCCGCAGAGCAGGAGCTGGAGCTCCTCCGCGACAACGCCGATGACGGCCTCGAGGGCCACGTGCGATGCCTAAGGTGTGGAATATCCGGCAATGCGACGCCCCATATGCGCCGGGGGCCTGATGGCCCAAGAACTCTTTGCAATGCGTGTGGCATTGCTTACAGGAAGGGGAAAATGAGAAGAATGATAGAAGCTGAACCACCCATAGATGAGGCTGCTCTTGCAAAGCTGGTTCCAGAGGTAGGCATGGAATTTGTGAGTGAGGAAAAGGCATACGAATTCTACAACAAATATGCTGGGCATGTTGGCTTTAGCGTTAGGAAAAGTACATCACAT…
ZmFAR12.2	MRRGPDGPRTLCNACGIAYRKGKMRRMIEAEPPIDEAALAKLVPEVGMEFVSEEKAYEFYNKYAGHVGFSVRKSTSHKSSENITKVRTFVCSREGYNRDKKSLEAKKPRLDTRIGCPARLIIKVTPECKYRVTDFKADHNHQLAPPSTMHMLRSQRILTELQPGEAELSDDSVVTPTTKATGDLVVRQVSFLRSLSLLPADYKNYLRSKRMKAMQPGDGGAILKYLQTMQMDNPSFFYTMQIDEDDKLTNFFWADQKSRDDFNYFGDVLCLDTTYKINGYGRPLALFLGVNHHKQTIIFGAAMLYDESFDSYKWLFDSFKIAMHGKQPAVALIDQSIPLSSAMAAAWPSTTQRICAWHVYQNSLKHLNHVFQGSKTFAKDFGKCVFGYEDEDEFVFSWR…	ATGCGCCGGGGGCCTGATGGCCCAAGAACTCTTTGCAATGCGTGTGGCATTGCTTACAGGAAGGGGAAAATGAGAAGAATGATAGAAGCTGAACCACCCATAGATGAGGCTGCTCTTGCAAAGCTGGTTCCAGAGGTAGGCATGGAATTTGTGAGTGAGGAAAAGGCATACGAATTCTACAACAAATATGCTGGGCATGTTGGCTTTAGCGTTAGGAAAAGTACATCACATAAATCTTCAGAAAATATTACCAAAGTTAGAACTTTTGTGTGCTCAAGAGAAGGCTACAACAGGGATAAAAAATCACTGGAAGCCAAGAAGCCAAGATTGGATACACGAATCGGTTGCCCAGCGAGATTGATTATAAAAGTCACACCAGAGTGCAAGTATAGAGTAACT…
ZmFAR13.1	MEYSSSEDEGLVGDFIDAEDNTFTKNIDQGTGVMASQIHGDDPSVGSMPPVIGNELLMAADVLAKNDEPRMGMEFDSDAAARAFYNAYALCFGFGIRVARSRSERRKGVEVLVMKRFVCLKEGHHRKKKPVEPSNKKKRKRLSIRDGCPAMMEVVRRGPDRWVITKLVLEHTHVIVSADRAREVQLHRLSGKFQEHENQLQEVRRNVFGDTNAQGLFNYFKKMQSDNSSFFFSIQVDSKNYVSNAVWVDARARMAYTYFGDAVYFDTTCSQNENMLPFAAFTGVNHHGDTVVFGCALILDRTESSYGWIFETWLTAMDSRLPFSLTTDEGKGIAAAVAKVFPQCFHRLCRWRILSRCKKRLTDARTRFPGLHEELKRCVNGCDTAVIFDMLWGSILDKY…	ATGGAGTATTCCTCAAGTGAAGACGAGGGATTGGTTGGAGATTTTATCGACGCTGAGGATAATACGTTCACTAAGAATATTGACCAAGGAACTGGCGTGATGGCTTCCCAGATCCATGGTGATGATCCCTCGGTGGGATCCATGCCACCTGTTATTGGAAATGAGCTGCTGATGGCAGCTGATGTATTGGCCAAAAATGACGAACCTCGTATGGGCATGGAATTCGACTCTGATGCTGCTGCTCGCGCATTCTACAATGCATATGCTTTATGCTTTGGGTTTGGGATTCGTGTTGCCCGATCCCGTAGTGAGCGAAGAAAGGGCGTCGAGGTGCTCGTCATGAAGCGTTTTGTGTGCTTGAAAGAGGGACATCACAGGAAGAAGAAGCCAGTTGAGCCT…
ZmFAR14.1	MAPLQTSASTTSVTASSGVTAESLLDLSPDTVFSIHADAEDGSPRKGGGSLAPPFPSPCTLRTTLLRYADLLNPPKKAALLALASHASDPAEAERLRFLASPAGKGGRFASSIMWEPVALGLLFYRTVLFMPVWHTMLEVVDGSLQNSCNMCISFWAFTNRKDPPRSLFNMDEGLAPFRGFLQERLALKQSGAELGTSILFFGCRNRNMDYIYEDELQTFLEAGALSELIVAFSQEGPTKEYVQHKMVEKSDLKILEPMEEEEYSSETSNEEDGEKEGNAAESDVFRPVDVDPACLPRVGMIFDSEEDAFQFYVTYGCHAGFGITRRSNNTFDGFRYRSTFICSKGGQSRLRSGVTKPARKRGVKTGCKAKMIVKDAHFQNRWEVIVLELEHNHPLDPN…	ATGGCTCCTCTTCAGACTTCAGCTTCTACTACCTCTGTCACTGCTTCATCAGGTGTGACAGCTGAAAGCCTACTTGACCTTTCTCCAGATACAGTCTTCTCCATCCATGCAGATGCAGAAGATGGGTCTCCTCGTAAAGGAGGAGGTTCCTTGGCCCCACCTTTCCCATCTCCATGTACTTTGCGGACTACGCTTCTACGATATGCTGATCTACTCAATCCACCGAAGAAGGCTGCTTTGCTTGCTTTAGCTTCTCATGCATCTGATCCAGCTGAAGCTGAACGACTTAGGTTCTTGGCCTCTCCTGCTGGAAAGGGGGGAAGGTTTGCCTCCTCAATCATGTGGGAGCCTGTGGCGCTGGGTCTGCTCTTTTATCGAACTGTCCTGTTCATGCCGGTG…
ZmFAR14.2	MAPLQTSASTTSVTASSGVTAESLLDLSPDTVFSIHADAEDGSPRKGGGSLAPPFPSPCTLRTTLLRYADLLNPPKKAALLALASHASDPAEAERLRFLASPAGKGGRFASSIMWEPVALGLLFYRTVLFMPVWHTMLEVVDGSLQNSCNMCISFWAFTNRKDPPRSLFNMDEGLAPFRGFLQERLALKQSGAELGTSILFFGCRNRNMDYIYEDELQTFLEAGALSELIVAFSQEGPTKEYVQHKMVEKSDLKILEPMEEEEYSSETSNEEDGEKEGNAAESDVFRPVDVDPACLPRVGMIFDSEEDAFQFYVTYGCHAGFGITRRSNNTFDGFRYRSTFICSKGGQSRLRSGVTKPARKRGVKTGCKAKMIVKDAHFQNRWEVIVLELEHNHPLDPN…	ATGGCTCCTCTTCAGACTTCAGCTTCTACTACCTCTGTCACTGCTTCATCAGGTGTGACAGCTGAAAGCCTACTTGACCTTTCTCCAGATACAGTCTTCTCCATCCATGCAGATGCAGAAGATGGGTCTCCTCGTAAAGGAGGAGGTTCCTTGGCCCCACCTTTCCCATCTCCATGTACTTTGCGGACTACGCTTCTACGATATGCTGATCTACTCAATCCACCGAAGAAGGCTGCTTTGCTTGCTTTAGCTTCTCATGCATCTGATCCAGCTGAAGCTGAACGACTTAGGTTCTTGGCCTCTCCTGCTGGAAAGGGGGGAAGGTTTGCCTCCTCAATCATGTGGGAGCCTGTGGCGCTGGGTCTGCTCTTTTATCGAACTGTCCTGTTCATGCCGGTG…

## Sheet: Table S3.
Table S3. Gene pairs between maize and Sorghum bicolor, Oryza sativa, Oryza indica, Saccharum spontan eum, and Hordeum vulgare, respectively. Chr indicates chromosome, and ID indicates gene name.
plant 1	Chr	ID	plant 2	Chr	ID
Zea mays	Chr1	ZmFAR03.2	Sorghum bicolor	1	OQU90642
Zea mays	Chr1	ZmFAR02.2	Sorghum bicolor	1	OQU90899
Zea mays	Chr1	ZmFAR01.1	Sorghum bicolor	1	KXG39753
Zea mays	Chr3	ZmFAR04.1	Sorghum bicolor	8	EES15702
Zea mays	Chr4	ZmFAR05.1	Sorghum bicolor	7	OQU79963
Zea mays	Chr5	ZmFAR06.1	Sorghum bicolor	4	KXG30379
Zea mays	Chr5	ZmFAR07.2	Sorghum bicolor	4	OQU85273
Zea mays	Chr7	ZmFAR12.1	Sorghum bicolor	1	KXG40043
Zea mays	Chr7	ZmFAR09.2	Sorghum bicolor	2	KXG36267
Zea mays	Chr7	ZmFAR10.2	Sorghum bicolor	2	KXG36308
Zea mays	Chr7	ZmFAR11.1	Sorghum bicolor	2	OQU90103
Zea mays	Chr7	ZmFAR12.1	Sorghum bicolor	2	OQU90255
Zea mays	Chr9	ZmFAR13.1	Sorghum bicolor	10	EER88599
Zea mays	Chr10	ZmFAR14.2	Sorghum bicolor	6	OQU82469
Zea mays	Chr1	ZmFAR02.2	Oryza sativa	3	Os03t0777700-01
Zea mays	Chr1	ZmFAR03.2	Oryza sativa	3	Os03t0843700-01
Zea mays	Chr1	ZmFAR01.1	Oryza sativa	3	Os03t0255400-01
Zea mays	Chr3	ZmFAR04.1	Oryza sativa	12	Os12t0160900-01
Zea mays	Chr4	ZmFAR05.1	Oryza sativa	8	Os08t0166400-01
Zea mays	Chr5	ZmFAR06.1	Oryza sativa	2	Os02t0550900-02
Zea mays	Chr5	ZmFAR07.2	Oryza sativa	2	Os02t0608100-01
Zea mays	Chr7	ZmFAR12.1	Oryza sativa	3	Os03t0181600-02
Zea mays	Chr7	ZmFAR11.1	Oryza sativa	7	Os07t0563600-01
Zea mays	Chr7	ZmFAR12.1	Oryza sativa	7	Os07t0615900-01
Zea mays	Chr7	ZmFAR09.2	Oryza sativa	7	Os07t0496300-01
Zea mays	Chr9	ZmFAR13.1	Oryza sativa	6	Os06t0597800-01
Zea mays	Chr1	ZmFAR02.2	Oryza indica	3	BGIOSGA009723-TA
Zea mays	Chr1	ZmFAR03.2	Oryza indica	3	BGIOSGA013920-TA
Zea mays	Chr1	ZmFAR01.1	Oryza indica	3	BGIOSGA012253-TA
Zea mays	Chr3	ZmFAR04.1	Oryza indica	12	BGIOSGA037035-TA
Zea mays	Chr4	ZmFAR05.1	Oryza indica	8	BGIOSGA028053-TA
Zea mays	Chr5	ZmFAR06.1	Oryza indica	2	BGIOSGA006277-TA
Zea mays	Chr5	ZmFAR07.2	Oryza indica	2	BGIOSGA008594-TA
Zea mays	Chr7	ZmFAR12.1	Oryza indica	3	BGIOSGA011986-TA
Zea mays	Chr7	ZmFAR11.1	Oryza indica	7	BGIOSGA025948-TA
Zea mays	Chr7	ZmFAR12.1	Oryza indica	7	BGIOSGA026135-TA
Zea mays	Chr7	ZmFAR09.2	Oryza indica	7	BGIOSGA024272-TA
Zea mays	Chr1	ZmFAR03.2	Saccharum spontaneum	1A	Sspon.01G0032560-1A-mRNA-1
Zea mays	Chr1	ZmFAR02.2	Saccharum spontaneum	1A	Sspon.01G0029390-1A-mRNA-1
Zea mays	Chr1	ZmFAR01.1	Saccharum spontaneum	1C	Sspon.01G0037430-2C-mRNA-1
Zea mays	Chr1	ZmFAR03.2	Saccharum spontaneum	1D	Sspon.01G0032560-2D-mRNA-1
Zea mays	Chr3	ZmFAR04.1	Saccharum spontaneum	7D	Sspon.07G0029050-3D-mRNA-1
Zea mays	Chr5	ZmFAR08.1	Saccharum spontaneum	4A	Sspon.04G0008630-1A-mRNA-1
Zea mays	Chr5	ZmFAR07.2	Saccharum spontaneum	4A	Sspon.04G0008640-1A-mRNA-1
Zea mays	Chr5	ZmFAR06.1	Saccharum spontaneum	4B	Sspon.04G0025500-1B-mRNA-1
Zea mays	Chr5	ZmFAR07.2	Saccharum spontaneum	4C	Sspon.04G0008640-3C-mRNA-1
Zea mays	Chr5	ZmFAR06.1	Saccharum spontaneum	4C	Sspon.04G0025500-2C-mRNA-1
Zea mays	Chr5	ZmFAR06.1	Saccharum spontaneum	4D	Sspon.04G0010470-4D-mRNA-1
Zea mays	Chr7	ZmFAR12.1	Saccharum spontaneum	2B	Sspon.02G0034000-1B-mRNA-1
Zea mays	Chr7	ZmFAR09.2	Saccharum spontaneum	2C	Sspon.02G0048100-1C-mRNA-1
Zea mays	Chr7	ZmFAR10.2	Saccharum spontaneum	2C	Sspon.02G0048100-1C-mRNA-1
Zea mays	Chr9	ZmFAR13.1	Saccharum spontaneum	8D	Sspon.08G0006550-4D-mRNA-1
Zea mays	Chr10	ZmFAR14.2	Saccharum spontaneum	5D	Sspon.05G0036870-1P-mRNA-1
Zea mays	Chr1	ZmFAR01.1	Hordeum vulgare	4H	HORVU.MOREX.r3.4HG0391050.1
Zea mays	Chr1	ZmFAR02.2	Hordeum vulgare	5H	HORVU.MOREX.r3.5HG0514550.2
Zea mays	Chr1	ZmFAR03.2	Hordeum vulgare	5H	HORVU.MOREX.r3.5HG0532690.1
Zea mays	Chr5	ZmFAR07.2	Hordeum vulgare	6H	HORVU.MOREX.r3.6HG0593250.1
Zea mays	Chr7	ZmFAR09.2	Hordeum vulgare	2H	HORVU.MOREX.r3.2HG0144830.1
Zea mays	Chr7	ZmFAR12.1	Hordeum vulgare	2H	HORVU.MOREX.r3.2HG0125050.1
Zea mays	Chr7	ZmFAR11.1	Hordeum vulgare	2H	HORVU.MOREX.r3.2HG0134820.1
Zea mays	Chr7	ZmFAR12.1	Hordeum vulgare	4H	HORVU.MOREX.r3.4HG0405380.1

## Sheet: Table S4.
Table S4. The number of gene pairs between maize and other five monocots, including Sorghum bicolor, Oryza sativa, Oryza sativa, Saccharum spontaneum, and Hordeum vulgare.
plants	Sorghum bicolor	Oryza sativa	Oryza indica	Saccharum spontaneum	Hordeum vulgare
number of gene pairs	14	12	11	16	8
ZmFAR03.2	1	1	1	2	1
ZmFAR02.2	1	1	1	1	1
ZmFAR01.1	1	1	1	1	1
ZmFAR04.1	1	1	1	1	0
ZmFAR05.1	1	1	1	0	0
ZmFAR06.1	1	1	1	3	0
ZmFAR07.2	1	1	1	2	1
ZmFAR12.1	2	2	2	1	2
ZmFAR09.2	1	1	1	1	1
ZmFAR10.2	1	0	0	1	0
ZmFAR11.1	1	1	1	0	1
ZmFAR13.1	1	1	0	1	0
ZmFAR14.2	1	0	0	1	0
ZmFAR08.1	0	0	0	1	0

## Sheet: Table S5.
Table S5. Secondary structures of ZmFAR proteins. Protein secondary structure was obtained using SOMPA online analysis software (https://npsa-prabi.ibcp.fr/cgi-bin/npsa_automat.pl?page=npsa_sopma.html).
ID	Alpha helix (Hh)	Extended strand (Ee)	Beta turn (Tt)	Beta sheet	Random coil (Cc)
ZmFAR01.1	0.2673	0.1471	0.0646	0	0.521
ZmFAR02.1	0.3723	0.1386	0.0684	0	0.4207
ZmFAR02.2	0.3885	0.1339	0.0591	0	0.4185
ZmFAR03.1	0.4137	0.1309	0.0521	0	0.4032
ZmFAR03.2	0.4218	0.1506	0.0368	0	0.3908
ZmFAR04.1	0.4284	0.1297	0.0306	0	0.4113
ZmFAR04.2	0.4339	0.1438	0.0415	0	0.3808
ZmFAR05.1	0.4365	0.1153	0.0341	0	0.4141
ZmFAR06.1	0.4658	0.1426	0.0422	0	0.3493
ZmFAR07.1	0.3811	0.132	0.0353	0	0.4516
ZmFAR07.2	0.376	0.1268	0.0385	0	0.4587
ZmFAR08.1	0.405	0.1429	0.0422	0	0.4099
ZmFAR09.1	0.4164	0.1532	0.0339	0	0.3965
ZmFAR09.2	0.4164	0.1532	0.0339	0	0.3965
ZmFAR10.1	0.4942	0.1246	0.042	0	0.3391
ZmFAR10.2	0.4377	0.1361	0.0321	0	0.3941
ZmFAR10.3	0.4377	0.1361	0.0321	0	0.3941
ZmFAR11.1	0.409	0.1496	0.0345	0	0.4069
ZmFAR11.2	0.4071	0.1335	0.03	0	0.4294
ZmFAR12.1	0.4474	0.142	0.0384	0	0.3722
ZmFAR12.2	0.4475	0.1466	0.0448	0	0.3611
ZmFAR13.1	0.477	0.1337	0.0342	0	0.3551
ZmFAR14.1	0.4379	0.1163	0.0459	0	0.3998
ZmFAR14.2	0.4136	0.1146	0.0439	0	0.4279
