# Supplementary material for: Comprehensive identification and expression analysis of FAR1/FHY3 genes under drought stress in maize (Zea mays L.)
Source: PeerJ. 2024 Jun 28;12:e17684. doi: 10.7717/peerj.17684 (PMC11216215; doi:10.7717/peerj.17684)
Supplement: Supplemental Information 2 [file peerj-12-17684-s002.zip]

Archive with 3 entries (2 files):
- raw data/
- raw data/Fig6-8.xlsx
- raw data/maize_FAR_basic information.xlsx
