# Supplementary material for: Comprehensive identification and expression analysis of FAR1/FHY3 genes under drought stress in maize (Zea mays L.)
Source: PeerJ. 2024 Jun 28;12:e17684. doi: 10.7717/peerj.17684 (PMC11216215; doi:10.7717/peerj.17684)
Supplement: Supplemental Information 2 [file peerj-12-17684-s002.zip › raw data/Fig6-8.xlsx]

## Sheet: fig.6
tissue/gene name	ZmFAR04	ZmFAR13	ZmFAR08	ZmFAR02	ZmFAR01	ZmFAR06	ZmFAR03	ZmFAR10	ZmFAR14	ZmFAR07	ZmFAR11	ZmFAR12	ZmFAR09	ZmFAR05
Female Spikelet Collected on day as silk	6.40432	3.20197	5.40798	1.94773	0.19345	1.28453	3.33278	1.91215	3.00516	1.80754	1.21387	4.91808	3.80677	1.44674
Silk	3.86163	3.04275	2.25056	1.45293	1.41984	1.34562	1.95194	1.91142	1.23489	1.08793	1.24934	2.65542	1.03701	0.31069
Ear Primordium 2-4 mm	38.9631	16.4647	15.7713	15.5786	0.93742	9.96458	11.6734	11.6864	8.32238	11.026	9.4635	8.21202	5.0306	3.84629
Ear Primordium 6-8 mm	40.8395	20.8475	17.0562	14.6582	1.18524	12.5135	12.0558	11.6085	8.807	9.61105	10.2575	7.99318	5.50882	5.14877
Endosperm 12 DAP	7.18944	3.51687	6.25735	6.34347	0.65513	5.59147	4.85958	9.64582	7.35744	7.29125	5.34554	3.57	2.21653	1.77267
Endosperm Crown 27 DAP	2.65779	0.23698	2.09255	1.76585	1.77815	1.27525	2.9929	1.80469	1.52888	2.27637	1.2364	1.38872	1.03749	0.26103
Pericarp/Aleurone 27 DAP	10.1038	3.38527	5.7513	5.28321	4.96791	4.0916	6.69788	7.87446	6.16691	3.7118	3.56982	3.05764	1.69982	1.47275
Embryo 20 DAP	18.7555	10.149	12.1254	6.4954	1.0991	5.76145	7.27001	7.91405	7.43863	7.14234	7.16957	6.87332	2.24426	2.63583
Embryo 38 DAP	13.2215	7.12535	7.21649	6.74472	0.97964	6.7588	10.6578	9.97796	11.8181	6.35742	4.74115	7.58481	3.46734	3.58651
Germinatin Kernels 2 DAI	17.4462	6.94656	7.78755	8.2122	5.88003	6.3043	12.3606	6.25783	8.20355	6.03089	5.1441	4.86821	2.36928	2.14838
6-7 internode	12.3919	5.0519	3.38062	3.4312	0.59011	3.83987	6.95128	4.52166	7.10637	5.36632	3.10492	5.47376	4.90751	2.51703
7-8 internode	11.3537	4.78262	3.78013	2.84269	0.4766	3.7101	6.01152	4.53738	7.11839	4.31375	2.60819	6.19385	5.82096	2.90685
Leaf Zone 1 (Symmetrical)	39.8387	15.4831	9.71508	12.633	0.51632	10.0941	11.4166	11.9894	10.9514	10.8421	9.53291	6.0162	6.39659	5.26298
Leaf Zone 2 (Stomatal)	32.9159	11.2672	8.32904	12.368	0.46414	7.76122	9.78291	10.379	10.239	11.6577	9.1935	5.97548	5.35728	5.436
Leaf Zone 3 (Growth)	31.5392	9.77256	7.38542	8.5016	0.87765	7.35568	9.29973	7.65531	9.52891	8.73872	6.67182	5.63549	4.09578	4.12434
Mature Leaf 8	11.3038	6.01713	3.70473	9.19233	15.2143	4.54746	10.8218	6.65408	4.26864	8.08156	4.7479	3.18171	3.06642	2.47548
Vegetative Meristem 16-19 Day	15.9087	9.95127	2.46882	4.64407	0.38458	3.29866	8.75427	4.42253	6.0041	9.43833	3.83506	5.02948	4.7659	2.79204
B73 Mature Pollen	0.23726	0.00962	0.07148	0.36785	0.18108	0.153	0.01393	0.22662	0.11352	0.00892	0.13591	0.05901	0.02701	0.00255
Root - Meristem Zone 5 Days	6.61725	3.24386	3.70415	3.72791	0.53927	2.32499	9.06158	2.90323	5.43204	5.35143	2.30001	3.14048	2.30769	1.15329
Root - Elongation Zone 5 Days	4.54157	1.3962	1.52179	1.30055	0.04102	1.02248	3.83604	0.72267	2.78649	2.42661	0.7019	1.34658	0.29801	0.74976
Root - Cortex 5 Days	1.70892	1.57253	0.84675	0.85566	0.5721	1.00393	3.26979	1.29195	1.635	2.00936	0.66552	1.46441	0.73019	0.72119
Primary Root 5 Days	4.80623	2.38924	3.95868	3.0232	0.68667	2.92965	6.41508	2.40834	5.26963	2.75655	1.55391	3.34585	1.52971	1.39574
Secondary Root 7-8 Days	4.56895	2.21362	4.09631	2.56574	0.66126	2.57746	5.44582	1.84535	4.46851	2.72342	1.63618	3.24666	1.62631	1.09442

## Sheet: fig. 7
ID	Tissues	Control_1	Control_2	Control_3	Water deficit(WD)_1	Water deficit(WD)_2	Water deficit(WD)_3
ZmFAR01	Primary Root (PR)	0.361411	0.304791	0.35857	0.1189	0.0803963	0.102835
ZmFAR02	Primary Root (PR)	1.30913	1.0802	1.24351	1.401	0.761529	1.03003
ZmFAR03	Primary Root (PR)	1.96132	2.38605	2.36187	1.91316	1.55806	1.77006
ZmFAR04	Primary Root (PR)	1.12745	1.37799	1.21305	0.972728	0.811847	0.878017
ZmFAR05	Primary Root (PR)	0.580468	0.474929	0.492507	0.549954	0.302662	0.408318
ZmFAR06	Primary Root (PR)	1.11696	0.913873	1.05791	1.29026	0.68666	0.800764
ZmFAR07	Primary Root (PR)	0.756481	0.935699	0.790513	0.632215	0.536794	0.570593
ZmFAR08	Primary Root (PR)	1.03362	0.836601	1.00677	0.954286	0.521333	0.740559
ZmFAR09	Primary Root (PR)	0.485716	0.582542	0.530105	0.426264	0.348143	0.374206
ZmFAR10	Primary Root (PR)	1.03846	1.247	1.18535	0.991923	0.800121	0.94207
ZmFAR11	Primary Root (PR)	1.06582	0.89022	0.935167	1.20846	0.657207	1.07246
ZmFAR12	Primary Root (PR)	0.650355	0.523018	0.615299	0.567508	0.310437	0.42123
ZmFAR13	Primary Root (PR)	0.975528	1.19231	1.08815	0.887692	0.734588	0.811268
ZmFAR14	Primary Root (PR)	1.27392	1.55701	1.36863	1.19512	0.984107	1.10819
ZmFAR01	Seminal Root(SR)	0.0291783	0.0238731	0.0280746	0.00278756	0.00197544	0.00218082
ZmFAR02	Seminal Root(SR)	0.559628	0.68399	0.560312	0.839978	0.636649	0.838807
ZmFAR03	Seminal Root(SR)	1.37635	1.1261	1.23101	1.33682	0.732706	0.79902
ZmFAR04	Seminal Root(SR)	1.65499	1.39045	1.63545	1.34927	0.784722	1.23445
ZmFAR05	Seminal Root(SR)	0.31579	0.385966	0.321708	0.276561	0.230271	0.253099
ZmFAR06	Seminal Root(SR)	0.744356	0.609019	0.692111	1.13986	0.576134	0.749376
ZmFAR07	Seminal Root(SR)	0.496697	0.607074	0.50358	0.493191	0.402334	0.429606
ZmFAR08	Seminal Root(SR)	0.723702	0.862303	0.732723	0.721132	0.573167	0.63062
ZmFAR09	Seminal Root(SR)	0.109034	0.133264	0.117712	0.166787	0.125958	0.147349
ZmFAR10	Seminal Root(SR)	0.38549	0.471154	0.466801	0.564845	0.43007	0.509083
ZmFAR11	Seminal Root(SR)	0.475867	0.389345	0.426013	0.808973	0.400677	0.497137
ZmFAR12	Seminal Root(SR)	0.847062	0.747596	0.822119	1.01112	0.570547	0.653088
ZmFAR13	Seminal Root(SR)	0.897774	1.03061	1.02126	0.799552	0.624083	0.717728
ZmFAR14	Seminal Root(SR)	0.860088	1.05122	0.885206	0.762351	0.633535	0.643863
ZmFAR01	Lateral Root(LR)	0.647229	0.529551	0.598967	0.149326	0.0985157	0.147743
ZmFAR02	Lateral Root(LR)	0.41453	0.528869	0.482703	0.496132	0.408875	0.421912
ZmFAR03	Lateral Root(LR)	0.971794	0.795104	0.926278	0.825882	0.462526	0.601851
ZmFAR04	Lateral Root(LR)	0.249793	0.327525	0.300855	0.335636	0.277954	0.304488
ZmFAR05	Lateral Root(LR)	0.291879	0.23881	0.271148	0.39408	0.203942	0.242698
ZmFAR06	Lateral Root(LR)	1.17455	0.997358	1.03508	1.08955	0.625972	0.686669
ZmFAR07	Lateral Root(LR)	0.273053	0.333731	0.320265	0.30016	0.240687	0.268752
ZmFAR08	Lateral Root(LR)	0.634042	0.730495	0.706821	0.706784	0.532531	0.697588
ZmFAR09	Lateral Root(LR)	0.327433	0.2679	0.291392	0.324621	0.17732	0.292081
ZmFAR10	Lateral Root(LR)	0.476405	0.582273	0.557669	0.451912	0.371449	0.40594
ZmFAR11	Lateral Root(LR)	0.441384	0.361133	0.384345	0.705207	0.353545	0.456759
ZmFAR12	Lateral Root(LR)	0.586284	0.479687	0.530227	0.498737	0.27927	0.482231
ZmFAR13	Lateral Root(LR)	0.751596	0.896395	0.789318	0.835467	0.652417	0.666308
ZmFAR14	Lateral Root(LR)	0.4909	0.622212	0.519421	0.419473	0.363912	0.417599
ZmFAR01	Mesocotyl(Me)	0.27665	0.338128	0.313202	0.0618545	0.061144	0.0611527
ZmFAR02	Mesocotyl(Me)	0.835841	0.932695	0.857911	0.647905	0.504156	0.520999
ZmFAR03	Mesocotyl(Me)	0.515131	0.629604	0.616896	0.392111	0.333684	0.373593
ZmFAR04	Mesocotyl(Me)	0.650785	0.75096	0.66383	0.410665	0.339536	0.351884
ZmFAR05	Mesocotyl(Me)	0.322027	0.263476	0.281203	0.165063	0.099451	0.104449
ZmFAR06	Mesocotyl(Me)	0.369814	0.474218	0.450279	0.247213	0.225953	0.237628
ZmFAR07	Mesocotyl(Me)	0.159339	0.194748	0.193782	0.133003	0.111586	0.113793
ZmFAR08	Mesocotyl(Me)	0.339319	0.414723	0.353238	0.241184	0.207367	0.222482
ZmFAR09	Mesocotyl(Me)	0.117347	0.143424	0.129875	0.136406	0.108323	0.126094
ZmFAR10	Mesocotyl(Me)	0.186204	0.249805	0.234935	0.174959	0.158291	0.159633
ZmFAR11	Mesocotyl(Me)	0.560892	0.64109	0.60761	0.502072	0.389918	0.432476
ZmFAR12	Mesocotyl(Me)	0.263385	0.321915	0.311647	0.170418	0.148545	0.151665
ZmFAR13	Mesocotyl(Me)	0.765878	0.847184	0.835852	0.597062	0.460679	0.536057
ZmFAR14	Mesocotyl(Me)	0.647011	0.746347	0.733356	0.476778	0.385249	0.413672

## Sheet: fig.8
ID	Time	Control_1	Control_2	Control_3	10%(w/v)PEG-6000_1	10%(w/v)PEG-6000_2	10%(w/v)PEG-6000_3	25%(w/v)PEG-6000_1	25%(w/v)PEG-6000_2	25%(w/v)PEG-6000_3
ZmFAR01	6h	0.174346	0.158556	0.160184	0.113052	0.0760536	0.0957597	0.0985519	0.0683208	0.086317
ZmFAR02	6h	0.274041	0.329383	0.305237	0.286864	0.228105	0.253814	0.229584	0.189292	0.206966
ZmFAR03	6h	0.924813	1.10533	0.941374	0.643303	0.542387	0.590472	0.542666	0.46854	0.473522
ZmFAR04	6h	0.165637	0.199667	0.177332	0.209845	0.161851	0.208875	0.185245	0.146067	0.152979
ZmFAR05	6h	0.415713	0.360583	0.401958	0.200647	0.133974	0.194038	0.208417	0.138215	0.192112
ZmFAR06	6h	0.550282	0.650345	0.598279	0.436262	0.356772	0.376502	0.470605	0.380353	0.392261
ZmFAR07	6h	0.179415	0.146794	0.153566	0.173058	0.0949609	0.137631	0.13465	0.0768712	0.0935312
ZmFAR08	6h	0.425814	0.355212	0.386675	0.389595	0.220183	0.333309	0.311445	0.182971	0.306088
ZmFAR09	6h	0.259179	0.302886	0.272659	0.152941	0.129105	0.146766	0.153972	0.129858	0.147158
ZmFAR10	6h	0.227104	0.194903	0.204814	0.291802	0.158215	0.234369	0.318409	0.169306	0.257301
ZmFAR11	6h	0.439255	0.382118	0.396995	0.343654	0.20997	0.306252	0.322926	0.199827	0.213426
ZmFAR12	6h	0.323245	0.395078	0.392206	0.224415	0.193621	0.197771	0.220752	0.190921	0.220194
ZmFAR13	6h	0.453445	0.554211	0.533963	0.242585	0.217097	0.220989	0.207961	0.18988	0.207604
ZmFAR14	6h	0.477459	0.572449	0.507825	0.355998	0.29804	0.306379	0.318087	0.270705	0.293636
ZmFAR01	24h	0.14521	0.118809	0.127068	0.0758175	0.0455689	0.0574336	0.0207703	0.0142914	0.0175745
ZmFAR02	24h	0.338972	0.392077	0.35661	0.447519	0.328083	0.360037	0.292779	0.231354	0.24441
ZmFAR03	24h	0.553231	0.676171	0.597527	0.439885	0.371849	0.389313	0.411746	0.351587	0.404942
ZmFAR04	24h	0.260141	0.295728	0.272567	0.381343	0.268554	0.337009	0.229654	0.177843	0.194514
ZmFAR05	24h	0.214146	0.250622	0.230532	0.162634	0.13261	0.162166	0.112295	0.0964006	0.110225
ZmFAR06	24h	0.479601	0.392401	0.438472	0.488431	0.265606	0.284074	0.515713	0.277874	0.371216
ZmFAR07	24h	0.1978	0.166382	0.195675	0.206856	0.115008	0.140537	0.12285	0.0750065	0.0750085
ZmFAR08	24h	0.26691	0.326223	0.30188	0.258502	0.211752	0.216532	0.20905	0.177127	0.202106
ZmFAR09	24h	0.178925	0.146393	0.15444	0.124425	0.0718458	0.0720475	0.13696	0.0779559	0.0831604
ZmFAR10	24h	0.167343	0.20453	0.181367	0.302376	0.22102	0.230764	0.223489	0.17312	0.187736
ZmFAR11	24h	0.217765	0.266157	0.250239	0.276487	0.216151	0.273798	0.205509	0.169061	0.194696
ZmFAR12	24h	0.251417	0.307287	0.295152	0.179571	0.154282	0.159326	0.16783	0.145632	0.15978
ZmFAR13	24h	0.468843	0.388144	0.444178	0.332938	0.194627	0.311591	0.278224	0.167225	0.23772
ZmFAR14	24h	0.466937	0.537368	0.494918	0.399199	0.314442	0.327847	0.29477	0.243119	0.264586
ZmFAR01	48h	0.118488	0.0969449	0.102943	0.0653692	0.039	0.0506309	0.0289453	0.0189896	0.0198267
ZmFAR02	48h	0.254547	0.311113	0.255928	0.25504	0.207744	0.224723	0.181886	0.156261	0.174879
ZmFAR03	48h	0.810132	0.662835	0.747766	0.621089	0.353433	0.489247	0.551475	0.319432	0.460006
ZmFAR04	48h	0.271942	0.236135	0.252272	0.344843	0.189278	0.300068	0.244819	0.144956	0.227432
ZmFAR05	48h	0.260155	0.212854	0.253074	0.120693	0.0736625	0.116576	0.121063	0.0738597	0.0880048
ZmFAR06	48h	0.537014	0.439375	0.475726	0.399704	0.228474	0.324885	0.49323	0.272821	0.328237
ZmFAR07	48h	0.183786	0.15037	0.176394	0.182327	0.0995829	0.144766	0.111163	0.0654863	0.109122
ZmFAR08	48h	0.488164	0.422134	0.467637	0.417818	0.248868	0.337967	0.367227	0.224524	0.289782
ZmFAR09	48h	0.170593	0.208502	0.183439	0.0945458	0.0842104	0.092908	0.112134	0.0975199	0.111526
ZmFAR10	48h	0.234177	0.20069	0.23104	0.371757	0.191955	0.335827	0.364276	0.188978	0.344156
ZmFAR11	48h	0.37516	0.320586	0.322	0.337687	0.196495	0.286592	0.285517	0.171645	0.216705
ZmFAR12	48h	0.472565	0.409372	0.46727	0.34292	0.211637	0.342847	0.334855	0.207636	0.244978
ZmFAR13	48h	0.530396	0.620484	0.562546	0.354388	0.294334	0.320419	0.285135	0.243906	0.272382
ZmFAR14	48h	0.441354	0.522767	0.457638	0.329318	0.27238	0.303919	0.269703	0.229524	0.234964
